# Supplementary material for: B2 Thickness Parameter Response to Equinoctial Geomagnetic Storms
Source: Sensors (Basel). 2021 Nov 5;21(21):7369. doi: 10.3390/s21217369 (PMC8588179; doi:10.3390/s21217369)
Supplement: Supplementary file 1 [file sensors-21-07369-s001.zip]

Archive with 1 entries (1 files):
- sensors-1421616-supplementary.pdf
